# Supplementary material for: Current Perspectives on Biological Screening of Newly Synthetised Sulfanilamide Schiff Bases as Promising Antibacterial and Antibiofilm Agents
Source: Pharmaceuticals (Basel). 2024 Mar 22;17(4):405. doi: 10.3390/ph17040405 (PMC11053482; doi:10.3390/ph17040405)
Supplement: Supplementary file 1 [file pharmaceuticals-17-00405-s001.zip]

Archive with 1 entries (1 files):
- pharmaceuticals-2896641-supplementary.pdf
